# Supplementary material for: Controlling Shear Rate for Designable Thermal Conductivity in Direct Ink Printing of Polydimethylsiloxane/Boron Nitride Composites
Source: Polymers (Basel). 2023 Aug 21;15(16):3489. doi: 10.3390/polym15163489 (PMC10459169; doi:10.3390/polym15163489)
Supplement: Supplementary file 1 [file polymers-15-03489-s001.zip]

Archive with 1 entries (1 files):
- polymers-2566029-supplementary.pdf
